# Supplementary material for: Pre-Weaned Calf Rearing on Northern Irish Dairy Farms: Part 1. A Description of Calf Management and Housing Design
Source: Animals (Basel). 2021 Jun 30;11(7):1954. doi: 10.3390/ani11071954 (PMC8300315; doi:10.3390/ani11071954)
Supplement: Supplementary file 1 [file animals-11-01954-s001.zip]

Archive with 1 entries (1 files):
- animals-1225213-supplementary.pdf
